# Supplementary material for: Ruthenium(II) Complex with 1-Hydroxy-9,10-Anthraquinone Inhibits Cell Cycle Progression at G0/G1 and Induces Apoptosis in Melanoma Cells
Source: Pharmaceuticals (Basel). 2025 Jan 8;18(1):63. doi: 10.3390/ph18010063 (PMC11768811; doi:10.3390/ph18010063)
Supplement: Supplementary file 1 [file pharmaceuticals-18-00063-s001.zip]

Archive with 1 entries (1 files):
- pharmaceuticals-3372171-supplementary.pdf
